# Supplementary material for: Simulation Study of the Effect of Antimicrobial Peptide Associations on the Mechanism of Action with Bacterial and Eukaryotic Membranes
Source: Membranes (Basel). 2022 Sep 16;12(9):891. doi: 10.3390/membranes12090891 (PMC9502835; doi:10.3390/membranes12090891)
Supplement: Supplementary file 1 [file membranes-12-00891-s001.zip]

Archive with 1 entries (1 files):
- membranes-1846715-supplementary.pdf
